# Supplementary material for: mt tRFs, New Players in MELAS Disease
Source: Front Physiol. 2022 Feb 22;13:800171. doi: 10.3389/fphys.2022.800171 (PMC8902416; doi:10.3389/fphys.2022.800171)
Supplement: Supplementary Table S1 — Oligonucleotides used in this work. [file Table_1.XLSX]

## Sheet: Hoja1
Oligonucleotides used for mRNA level quantitation (qRT-PCR)
Name	Sequence (5'->3')	Gene	Provider
Fwd MT-TE	ACAACGATGGTTTTTCATATCATT	mt-tRNA GluUUC	Sigma
Rev MT-TE	TGGTATTCTCGCACGGACT
Fwd MT-TL1	GGTGTTAAGAAGAGGAATTGAACC	mt-tRNA LeuUUR	Sigma
Rev MT-TL1	CCCGGTAATCGCATAAAACT
Fwd MT-ND1	CCACCTCTAGCCTAGCCGTTTA	MT-ND1	IDT
Rev MT-ND1	GGGTCATGATGGCAGGAGTAAT
Fwd MT-ND2	CATATACCAAATCTCTCCCTC	MT-ND2	IDT
Rev MT-ND2	GTGCGAGATAGTAGTAGGGTC
Fwd MT-ND4	CTCGCTAACCTCGCCTTACC	MT-ND4	IDT
Rev MT-ND4	AGTGAGCCCCATTGTGTTGT
Fwd MT-COXI	CGATGCATACACCACATGAA	MT-COI	IDT
Rev MT-COXI	AGCGAAGGCTTCTCAAATCA
Fwd MT-COXIII	GGCATCTACGGCTCAACATT	MT-COIII	IDT
Rev MT-COXIII	CGAAGCCAAAGTGATGTTTG
Fwd MT-CYTB	ATCACTCGAGACGTAAATTATGGCT	MT-CYB	IDT
Rev MT-CYTB	TGAACTAGGTCTGTCCCAATGTATG
Fwd MT-16S rRNA	GGCAGGTCAATTTCACTGGT	MT-RNR2	Sigma
Rev MT-16S rRNA	CTGTATGAATGGCTCCACGA
Oligonucleotides used for custom microRNA assay
Name	Target sequence	Gene	Provider
mt i-tRF GluUUC	GTTTTTCATATCATTGGTC	mt i-tRF GluUUC	Thermofisher
mt 5'-tRF LeuUUR	GTTAAGATGGCAGAGCC	mt 5'-tRF LeuUUR	Thermofisher
mt 5'-tRF LeuUUR m.3243A>G	GTTAAGATGGCAGGGCC	mt 5'-tRF LeuUUR m.3243A>G	Thermofisher
mt 3'-tRF ValUAC	ACTTAACTTGACCGCTCTG	mt 3'-tRF ValUAC	Thermofisher
